# Supplementary material for: Intracellular Delivery of Therapeutic Protein via Ultrathin Layered Double Hydroxide Nanosheets
Source: Pharmaceutics. 2024 Mar 19;16(3):422. doi: 10.3390/pharmaceutics16030422 (PMC10974414; doi:10.3390/pharmaceutics16030422)
Supplement: Supplementary file 1 [file pharmaceutics-16-00422-s001.zip]

Archive with 1 entries (1 files):
- pharmaceutics-2812671-supplementary.pdf
